# Supplementary material for: Exploring the Phytochemical Landscape of the Early-Diverging Flowering Plant Amborella trichopoda Baill
Source: Molecules. 2019 Oct 23;24(21):3814. doi: 10.3390/molecules24213814 (PMC6864642; doi:10.3390/molecules24213814)
Supplement: Supplementary file 1 [file molecules-24-03814-s001.zip]

Archive with 5 entries (5 files):
- Figure S1.pdf
- Figure S2.pdf
- Table S1.xlsx
- Table S2.xlsx
- Table S3.xlsx
