# Supplementary material for: Exploring the Phytochemical Landscape of the Early-Diverging Flowering Plant Amborella trichopoda Baill
Source: Molecules. 2019 Oct 23;24(21):3814. doi: 10.3390/molecules24213814 (PMC6864642; doi:10.3390/molecules24213814)
Supplement: Supplementary file 1 [file molecules-24-03814-s001.zip › Table S1.xlsx]

## Sheet: Sheet1
Peak	Rt (min)	[M+Na]+/[M+NH4]+/[M+H]+/[M-H]- (m/z)	MS/MS (m/z)	Calculated formula	Tentative identification	Ontology	INCHIKEY	SMILES	MSI annotation level	Peak area
1	0.17	-/-/132.0656/-	-/-/55.9354, 56.0506, 57.0344, 58.0296, 58.0661, 68.0501, 69.0344, 72.9377,74.0606, 84.0449, 86.0244, 86.0607, 87.0449, 88.0049, 89.0029, 90.9040, 90.9485, 96.0449, 97.0101, 98.0082, 100.5110, 100.9434, 105.0554, 108.9587, 113.9634, 114.0558, 132.0661/-	C5H9NO3	2-Propanamidoacetic acid	N-acyl-alpha amino acids	WOMAZEJKVZLLFE-UHFFFAOYSA-N	O=C(O)CN=C(O)CC	2	1297155328
2	0.9	192.0616/-/-/-	68.9829, 82.0147, 85.2280, 86.9936, 88.0653, 91.0549, 100.0246, 104.0710, 105.0035,110.0092, 118.035, 119.0498, 120.0240, 123.0142, 128.0194, 130.2670, 131.9742, 132.0649, 132.9036, 134.9689, 139.6652, 146.0296, 149.0603, 150.9417, 169.2528, 174.0554, 174.0772, 174.1142, 192.0655 /-/-/-	C10H9NO3	(2-oxo-2,3-dihydro-1H-indol-3-yl)acetic acid	Indolyl carboxylic acids and derivatives	ILGMGHZPXRDCCS-UHFFFAOYNA-N	O=C(O)CC1C(O)=NC=2C=CC=CC21	2	53576584
3	0.94	-/-/-/535.0382	-/-/-/51.0609, 68.6528, 77.4382, 78.9589, 87.6631, 87.9761, 95.7122, 96.9603, 96.9693, 114.0689, 125.2654, 158.9255, 323.0273, 460.4215, 488.8416, 535.0353	C14H22N2O16P2	UDP-xylose	Pyrimidine ribonucleoside diphosphates	DQQDLYVHOTZLOR-WJCCNOJNSA-N	O[C@@H]1[C@@H](COP(O)(=O)OP(O)(=O)O[C@H]2OC[C@@H](O)[C@H](O)[C@H]2O)OC([C@@H]1O)N1C=CC(=O)NC1=O	2	6900787
4	0.94	-/-/-/565.0475	-/-/-/ 50.9439, 78.9588, 81.8192, 85.8292, 96.9603, 96.9694, 98.3984, 111.0203, 120.9693, 138.9793, 140.9470, 146.6524, 150.9796, 151.0711, 158.9255, 158.9806, 164.0346, 165.0633, 174.9808, 176.9351, 192.9914, 198.1441, 211.0026, 213.1755, 233.2332, 241.0124, 252.9175, 272.9572, 280.0240, 280.9142, 305.0212, 320.9780, 323.0274, 384.9806, 565.0427	C15H24N2O17P2	UDP-glucose	Pyrimidine nucleotide sugars	HSCJRCZFDFQWRP-JZMIEXBBSA-N	OC[C@H]1O[C@H](OP(O)(=O)OP(O)(=O)OC[C@H]2O[C@H]([C@H](O)[C@@H]2O)N2C=CC(O)=NC2=O)[C@H](O)[C@@H](O)[C@@H]1O	2	55746344
5	0.95	-/-/175.1187/-	-/-/60.0567, 70.0659, 71.0500, 72.0817, 84.0815, 97.0763, 98.0606, 112.0867, 113.0712, 114.1033, 115.0863, 116.0703, 130.0979, 137.4991, 138.0005, 140.0824, 141.0656, 149.0079, 150.0066, 156.9749, 157.1076, 158.0926, 175.1186/-	C6H14N4O2	Arginine	L-alpha-amino acids	ODKSFYDXXFIFQN-UHFFFAOYNA-N	O=C(O)C(N)CCCNC(=N)N	2	1064894528
6	1.04	-/-/-/132.0302	-/-/-/57.0345, 59.0137, 70.0298, 71.0136, 72.0091, 73.0292, 74.0246, 84.0455, 86.0323, 86.0611, 88.0402, 103.9894, 112.0400, 113.0237, 114.0193, 114.0561, 114.9870, 115.0034, 132.0300	C4H7NO4	Aspartic acid	Aspartic acid and derivatives	CKLJMWTZIZZHCS-UHFFFAOYNA-N	NC(CC(O)=O)C(O)=O	2	155517792
7	1.04	-/-/-/341.1078	-/-/-/59.0137, 71.0137, 73.0292, 83.6502, 85.0295, 87.0083, 89.0245, 95.0137, 101.0239, 113.0239, 119.0348, 131.0344, 143.0342, 149.0456, 161.0458, 179.0565, 223.3798, 341.1056	C12H22O11	Sucrose	O-glycosyl compounds	CZMRCDWAGMRECN-UGDNZRGBSA-N	OC[C@H]1O[C@@](CO)(O[C@H]2O[C@H](CO)[C@@H](O)[C@H](O)[C@H]2O)[C@@H](O)[C@@H]1O	2	899105984
8	1.04	-/-/-/503.1615	-/-/-/54.5362, 59.0137, 65.9839, 71.0137, 72.9523, 73.0292, 74.0248, 75.0084, 77.0129, 85.0295, 87.0086, 89.0245, 91.2047, 101.0239, 113.0240, 119.0345, 125.0238, 131.0344, 140.8661, 143.0342, 152.2435, 157.3565, 158.7451, 159.0300, 160.0619, 161.0458, 161.0652, 168.0142, 178.6029, 179.0561, 221.0678, 246.4604, 313.1990, 341.1056, 428.7217, 503.1595	C18H32O16	Raffinose	Oligosaccharides	MUPFEKGTMRGPLJ-ZQSKZDJDSA-N	OC[C@H]1O[C@@](CO)(O[C@H]2O[C@H](CO[C@H]3O[C@H](CO)[C@H](O)[C@H](O)[C@H]3O)[C@@H](O)[C@H](O)[C@H]2O)[C@@H](O)[C@@H]1O	2	41560384
9	1.06	-/-/-/195.0507	-/-/-/57.0345, 59.0137, 71.0137, 72.9929, 75.0084, 78.9587, 83.0133, 85.0294, 87.0083, 89.0244, 96.9692, 99.0084, 101.0238, 105.0190, 110.9850, 111.0085, 129.0198, 141.0200, 141.0406, 147.0301, 159.0300, 177.0401, 195.0518	C6H12O7	Gluconate	Medium-chain hydroxy acids and derivatives	RGHNJXZEOKUKBD-SQOUGZDYSA-N	OC[C@@H](O)[C@@H](O)[C@H](O)[C@@H](O)C(O)=O	2	154606032
10	1.11	-/-/-/145.0614	-/-/-/58.0297, 67.0300, 70.0298, 71.0136, 72.0093, 72.0451, 72.993, 74.0247, 82.0296, 83.0140, 84.0456, 86.0248, 97.0400, 98.0246, 99.0562, 101.0238, 101.0721, 102.0552, 107.0250, 109.0407, 125.0359, 127.0513, 128.0348, 142.0385, 143.0342, 145.0621	C5H10N2O3	Glutamine	Alpha amino acids	ZDXPYRJPNDTMRX-UHFFFAOYNA-N	NC(CCC(O)=N)C(O)=O	2	419065696
11	1.13	-/-/136.0754/-	-/-/65.0396, 80.0502, 81.0705, 83.5213, 91.0548, 92.5268, 92.5420, 93.0429, 94.0408, 94.0650, 95.0495, 96.0450, 101.5472, 104.0497, 107.0490, 108.0806, 109.0645, 118.0654, 119.0496, 136.0760/-	C5H5N5	Adenine	6-Aminopurines	GFFGJBXGBJISGV-UHFFFAOYSA-N	NC1=C2N=CN=C2NC=N1	2	560204032
12	1.13	-/-/148.0966/146.0456	-/-/55.0188, 56.0502, 57.0708, 58.0662, 67.0551, 72.0817, 74.0244, 84.0450, 84.0815, 85.0654, 86.0971, 95.0496, 102.0557, 102.0919, 112.0755, 113.0596, 130.0501, 130.0866, 148.0964/61.9881, 71.0136, 72.0091, 74.0246, 77.5112, 82.0302, 84.0455, 85.0295, 86.0248, 98.0246, 100.0403, 101.0238, 102.0561, 115.0034, 128.0346, 129.0392, 146.0462	C5H9NO4	Glutamic acid	Glutamic acid and derivatives	WHUUTDBJXJRKMK-UHFFFAOYNA-N	NC(CCC(O)=O)C(O)=O	2	10022818816; 388504320
13	1.14	-/-/130.0861/-	-/-/56.0502, 57.0707, 67.0550, 70.0658, 72.0818, 74.0243, 84.0449, 84.0814, 85.0290, 85.0654, 86.0971, 95.0494, 102.0557, 102.0918, 112.0752, 113.0597, 130.0865/-	C6H11NO2	Pipecolinic acid	Alpha amino acids	HXEACLLIILLPRG-UHFFFAOYNA-N	OC(=O)C1CCCCN1	2	4994778624
14	1.16	-/-/-/259.0219	-/-/-/72.3673, 74.0246, 75.0084, 78.9587, 96.9693, 97.4966, 117.2641, 124.2781, 128.0346, 129.0684, 138.9793, 168.9911, 176.2142, 199.0015, 213.0515, 236.5375, 241.4421, 259.0216	C6H13O9P	Mannose 6-phosphate	Hexose phosphates	NBSCHQHZLSJFNQ-QTVWNMPRSA-N	OC1O[C@H](COP(O)(O)=O)[C@@H](O)[C@H](O)[C@@H]1O	2	238893824
15	1.26	-/-/-/133.0139	-/-/-/59.0137, 71.0136, 72.9931, 86.6975, 87.0084, 87.0453, 89.0245, 115.0034, 124.2138, 133.0138	C4H6O5	Malic acid	Beta hydroxy acids and derivatives	BJEPYKJPYRNKOW-UWTATZPHSA-N	O[C@H](CC(O)=O)C(O)=O	2	1419652352
16	1.29	-/-/-/147.0296	-/-/-/57.0345, 59.0138,72.9931,73.0292, 85.0295, 87.0084, 99.0084, 101.0238, 103.0399, 103.0587, 117.0189, 127.0593, 129.0392, 147.0303	C5H8O5	Citramalate	Hydroxy fatty acids	XFTRTWQBIOMVPK-UHFFFAOYNA-N	CC(O)(CC(O)=O)C(O)=O	2	417224768
17	1.47	-/-/-/191.0195	-/-/-/57.0345, 59.0137, 67.0185, 85.0295, 87.0083, 101.0248, 103.0399, 111.0081, 129.0198, 130.9989, 147.0303, 154.9987, 173.0088, 191.0186	C6H8O7	Citrate	Tricarboxylic acids and derivatives	KRKNYBCHXYNGOX-UHFFFAOYSA-N	OC(=O)CC(O)(CC(O)=O)C(O)=O	2	26903216128
18	1.51	-/-/132.1016/-	-/-/56.0502, 57.0344, 58.0297, 58.0661, 68.0502, 69.0344, 69.0704, 72.9377, 74.0606, 84.0449, 84.0815, 86.0608, 86.0970, 87.0442, 90.9485, 96.0450, 113.9635, 114.0547, 132.1020/-	C6H13NO2	Isoleucine	Isoleucine and derivatives	AGPKZVBTJJNPAG-UHFFFAOYNA-N	CCC(C)C(N)C(O)=O	2	2059056896
19	1.59	-/-/-/611.1449	-/-/-/50.5299, 53.2451, 57.3219, 58.0297, 63.5007, 74.0246, 74.6519, 86.0248, 99.05608, 121.6790, 128.0347, 143.0457, 146.0463, 153.0663, 160.0066, 167.0457, 177.0334, 179.0451, 201.1156, 210.0867, 214.0251, 254.0772, 272.0882, 304.0586, 306.0748, 338.0499, 560.7242, 589.5131, 611.1425	C20H32N6O12S2	Oxidized glutathione	Peptides	YPZRWBKMTBYPTK-BJDJZHNGSA-N	N[C@@H](CCC(=O)N[C@@H](CSSC[C@H](NC(=O)CC[C@H](N)C(O)=O)C(=O)NCC(O)=O)C(=O)NCC(O)=O)C(O)=O	2	143899280
20	1.71	-/-/182.0806/-	-/-/54.0345, 56.9658, 67.0426, 67.0551, 68.0508, 72.0452, 72.9378, 80.0502, 81.0705, 82.0294, 82.0655, 83.0327, 83.0693, 87.0081, 91.0549, 92.0502, 93.0576, 93.0702, 94.0660, 95.0495, 98.0597, 100.0757, 101.0801, 101.9580, 108.0808, 109.0646, 110.0608, 112.0755, 112.9663, 118.0659, 119.0498, 121.0644, 123.0440, 128.0042, 128.1444, 136.0760, 138.0544, 147.0441, 150.9909, 154.0852, 164.0706, 165.05…	C9H11NO3	Tyrosine	Tyrosine and derivatives	OUYCCCASQSFEME-UHFFFAOYNA-N	NC(CC1=CC=C(O)C=C1)C(O)=O	2	676834368
21	2.05	-/-/268.1032/-	-/-/51.9689, 67.7954, 73.0147, 79.2533, 82.0654, 84.0450, 85.0291, 91.0244, 99.8889, 101.0589, 103.0237, 116.9493, 133.0345, 136.0610, 144.9992, 145.0340, 151.0455, 176.2759, 188.6237, 195.0353, 227.0028, 245.0145, 250.0894, 268.1030/-	C10H13N5O4	Adenosine	Purine nucleosides	OIRDTQYFTABQOQ-UHFFFAOYNA-N	OCC1OC(N2C=NC=3C(=NC=NC32)N)C(O)C1O	2	93888624
22	3.08	-/-/166.0859/164.0716	-/-/79.0550, 91.0548, 93.0702, 95.0495, 103.0544, 107.0491, 110.0610, 120.0812, 122.0596, 124.0755, 131.048, 138.0559, 142.9659, 149.0601, 151.0278, 166.0860/59.0137, 60.0445, 70.6243, 76.0121, 80.0504, 82.0661, 91.4580, 93.68327, 98.0577, 118.0593, 119.0175, 136.0769, 138.5115, 149.0113, 164.0346	C9H11NO2	Phenylalanine	Phenylalanine and derivatives	COLNVLDHVKWLRT-UHFFFAOYNA-N	NC(CC1=CC=CC=C1)C(O)=O	2	955794176; 53331732
23	4.01	-/-/-/131.0348	-/-/-/59.0136,61.2910,69.0346,71.0136, 73.0291,75.0090, 85.0294, 85.0660,87.0452, 88.3213, 89.0245, 99.1533, 101.023, 106.3676, 113.0237, 116.7887, 126.9832, 131.0344	C5H8O4	Glutaric acid	Dicarboxylic acids and derivatives	JFCQEDHGNNZCLN-UHFFFAOYSA-N	OC(=O)CCCC(O)=O	2	76413968
24	4.53	-/-/-/305.0671	-/-/-/51.4615, 57.0344, 63.5204, 81.0346, 83.0140, 94.2794, 109.0293, 118.4506, 121.0299, 123.0454, 125.0247, 137.0240, 139.0401, 149.0249, 151.0036, 151.0403, 153.0190, 161.0245, 164.0126, 165.0190, 167.0354, 174.9566, 179.0359, 183.0309, 195.0306, 201.0561, 245.0466, 247.0632, 259.0614, 269.0462, 287.0579, 290.1034, 305.0657	C15H14O7	Leucocyanidin	Catechins	SBZWTSHAFILOTE-UHFFFAOYNA-N	OC1C(O)C2=C(O)C=C(O)C=C2OC1C1=CC(O)=C(O)C=C1	2	166953232
25	5.58	-/-/146.1172/-	-/-/56.0502, 57.0344, 57.0581, 58.0661, 60.0452, 69.0339, 69.0704, 72.0452, 74.0243, 82.0653, 84.0450, 86.0608, 86.0971, 87.0443, 91.0548, 98.0608, 100.0766, 104.0719, 105.0544, 118.0655, 128.0701, 146.1166/-	C7H15NO2	3-Amino-5-methylhexanoic acid	Beta amino acids and derivatives	MLYMSIKVLAPCAK-LURJTMIESA-N	CC(C)C[C@H](N)CC(O)=O	2	918281280
26	5.68	-/-/205.097/-	-/-/74.0244, 91.0548, 115.0547, 117.0573, 117.0705, 118.0654, 130.0655, 132.0806, 142.0657, 143.0730, 144.0452, 144.0812, 146.0597, 149.0238, 159.0906, 160.0753, 170.0594, 188.0696, 205.0980/-	C11H12N2O2	Tryptophan	Indolyl carboxylic acids and derivatives	QIVBCDIJIAJPQS-UHFFFAOYNA-N	O=C(O)C(N)CC1=CNC=2C=CC=CC21	2	518209344
27	6.59	-/-/209.0919/-	-/-/56.0502, 56.9654, 68.0502, 69.0345, 80.0502, 81.0454, 82.0534, 83.0607, 84.9607, 93.0455, 96.0450, 103.0554, 118.0654, 123.0556, 124.0402, 135.0909, 139.0507, 142.0496, 145.0754, 146.0598, 149.0341, 149.0704, 154.0484, 163.0864, 165.0356, 166.0496, 167.0443, 173.0708, 191.0822, 192.0654, 209.0914/-	C11H12O4	3,5-Dimethoxycinnamic acid	Coumaric acids and derivatives	VLSRUFWCGBMYDJ-ONEGZZNKSA-N	COC1=CC(\C=C\C(O)=O)=CC(OC)=C1	2	668520576
28	6.64	-/-/-/175.0611	-/-/-/57.0344, 59.0136, 71.0499, 73.0203, 85.0658, 87.0453, 93.2155, 113.0612, 115.0396, 118.9656, 120.9201, 129.0557, 131.0713, 146.9610, 157.0499, 175.0618	C7H12O5	2-Isopropylmalic acid	Hydroxy fatty acids	BITYXLXUCSKTJS-ZETCQYMHSA-N	CC(C)[C@@](O)(CC(O)=O)C(O)=O	2	531585664
29	7.04	-/-/-/784.1506	-/-/-/56.0694, 57.4005, 61.7085, 62.1475, 65.0625, 78.9587, 81.9576, 96.9693, 114.7302, 117.7933, 126.4854, 180.9895, 212.3544, 241.0726, 254.0964, 437.0832, 716.7597, 784.1507	C27H33N9O15P2	Flavin adenine dinucleotide	Flavin nucleotides	VWWQXMAJTJZDQX-UHFFFAOYNA-N	O=C1N=C(O)C2=NC3=CC(=C(C=C3N(C2=N1)CC(O)C(O)C(O)COP(=O)(O)OP(=O)(O)OCC4OC(N5C=NC=6C(=NC=NC65)N)C(O)C4O)C)C	2	33455818
30	7.56	-/-/165.0544/163.0401	-/-/56.0502, 57.0344, 57.0536, 65.0395, 67.0551, 69.0709, 74.0739, 81.0705, 86.0608, 87.0643, 91.0549, 93.0702, 95.0495, 95.0855, 100.0245, 101.0252, 104.0707, 109.1013, 118.0350, 119.0362, 119.0497, 119.0854, 122.0814, 123.0442, 123.0815, 137.0964, 142.0351, 147.0441, 150.9399, 162.0369, 165.0538/59.0136, 68.6409, 79.0020, 91.0546, 93.0340, 119.0495, 120.0660, 121.0703, 122.5954, 163.0390	C9H8O3	Coumaric acid	Hydroxycinnamic acids	NGSWKAQJJWESNS-UHFFFAOYSA-N	OC(=O)C=CC1=CC=C(O)C=C1	2	135030800; 256130768
31	8.41	-/-/-/193.0505	-/-/-/52.7428, 61.9885, 63.3723, 63.5828, 86.2013, 90.9336, 105.0377, 134.0375, 137.0241, 141.9374, 145.8840, 149.0611, 164.9647, 178.0264, 193.0515	C10H10O4	4-Hydroxy-3-methoxycinnamate	Hydroxycinnamic acids	KSEBMYQBYZTDHS-HWKANZROSA-N	COC1=C(O)C=CC(\C=C\C(O)=O)=C1	2	29889688
32	8.41	-/-/-/355.1035	-/-/-/57.0346, 59.0136, 71.0136, 72.9931, 83.0140, 84.0214, 85.0294, 111.0092, 119.0507, 121.0299, 129.0197, 133.0137, 134.0365, 137.0240, 139.0401, 147.0306, 149.0612, 160.0158, 163.0390, 167.9997, 173.0089, 175.0403, 178.0271, 191.0185, 193.0499, 209.0309, 231.0630, 235.0610, 274.6455, 355.1012	C16H20O9	Feruloyl hexoside	Ferulic acid and derivatives	JWRQVQWBNRGGPK-UHFFFAOYNA-N	O=C(OC1OC(CO)C(O)C(O)C1(O))C=CC=2C=CC(O)=C(OC)C=2	2	191099536
33	8.54	-/-/161.0595/-	-/-/55.0189, 56.9654, 60.9583, 73.9236, 79.0550, 89.0388, 90.0464, 91.0548, 95.0495, 101.9503, 103.0544, 105.0698, 107.0492, 115.0546, 116.0703, 118.0411, 119.0854, 119.9603, 131.0489, 132.0562, 133.0649, 137.9698, 138.0343, 143.0599, 146.0363, 149.0600, 155.9799, 161.0593/-	C10H8O2	6-Methylcoumarin	Coumarins and derivatives	FXFYOPQLGGEACP-UHFFFAOYSA-N	CC1=CC2=C(OC(=O)C=C2)C=C1	2	189143344
34	8.78	-/-/377.1443/375.1287	-/-/57.0344, 69.0345, 88.4774, 99.0445, 126.0128, 137.0597, 172.0866, 216.0773, 225.0255, 243.0874, 377.1467/57.0343, 59.0139, 63.3810, 71.0136, 84.0097, 84.0214, 84.9514, 85.0292, 89.0245, 101.0247, 108.3849, 109.0642, 111.0092, 123.0355, 129.0198, 147.0296, 165.0572, 173.0456, 191.0206, 203.4893, 255.0902, 357.1598, 375.1311	C17H20N4O6	Riboflavin	Flavins	AUNGANRZJHBGPY-SCRDCRAPSA-N	CC1=CC2=C(C=C1C)N(C[C@H](O)[C@H](O)[C@H](O)CO)C1=NC(=O)N=C(O)C1=N2	2	26120582; 98069008
35	8.79	-/-/-/289.0712	-/-/-/73.2926, 81.0346, 83.0132, 95.0499, 97.0290, 109.0297, 121.0299, 122.0374, 123.0447, 125.0238, 135.0457, 137.0241, 138.0320, 139.0403, 145.0289, 149.0250, 151.0393, 159.0452, 160.0523, 161.0611, 162.0309, 164.0106, 165.0186, 166.0267, 167.0354, 175.0400, 177.0557, 178.3225, 179.0338, 187.0407, 188.0469, 202.0628, 203.0718, 205.0509, 221.0808, 227.0721, 245.0830, 247.0595, 252.9137, 289.0707	C15H14O6	Epicatechin	Catechins	PFTAWBLQPZVEMU-UKRRQHHQSA-N	O[C@@H]1CC2=C(O)C=C(O)C=C2O[C@@H]1C1=CC(O)=C(O)C=C1	2	27686551552
36	9.11	-/-/-/281.0664	-/-/-/55.0407, 60.5372, 84.6707, 89.649, 92.2242, 107.0670, 117.1558, 134.0364, 139.9086, 149.0610, 152.4843, 169.2309, 172.8860, 178.027, 193.0499, 200.7941, 281.0660	C13H14O7	Feruloyl lactate	Ferulic acid and derivatives	ZWAYKTOAUPIGML-HWKANZRONA-N	COC1=CC=C(\C=C\C(=O)OCC(O)C(O)=O)C=C1O	2	30957746
37	9.13, 13.52	-/-/271.0593/269.0820	-/-/65.0395, 68.998, 91.0548, 107.0503, 119.0497, 121.0288, 125.3315, 131.0502, 141.0688, 145.0290, 147.0813, 149.0238, 153.0186, 153.0690, 157.0645, 159.0431, 159.0812, 167.0341, 169.0649, 169.2757, 173.0600, 181.0656, 185.0586, 187.0393, 187.0757, 187.2845, 197.0613, 199.0750, 201.0555, 215.0688, 221.2720, 225.0531, 227.0709, 229.0503, 243.0656, 253.0491, 271.0588/51.8028, 56.2622, 63.6362, 66.…	C15H10O5	Genistein	Isoflavones	TZBJGXHYKVUXJN-UHFFFAOYSA-N	OC1=CC=C(C=C1)C1=COC2=CC(O)=CC(O)=C2C1=O	2	234206000; 34159744
38	9.7	611.161 ([M]+)	57.0344, 59.9773, 61.0292, 69.0341, 69.6092, 71.0500, 73.0295, 81.0339, 85.0292, 97.0292, 99.0441, 109.0289, 117.6686, 127.0386, 145.0489, 153.0187, 165.0175, 173.7595, 208.1284, 257.0425, 303.0476, 311.9285, 355.1408, 406.5077, 449.1054	C27H31O16+	Delphinidin-3-rutinoside	Anthocyanidin-3-O-glycosides	PLKUTZNSKRWCCA-LTSKFBHWSA-O	C[C@@H]1O[C@@H](OC[C@H]2O[C@@H](OC3=C([O+]=C4C=C(O)C=C(O)C4=C3)C3=CC(O)=C(O)C(O)=C3)[C@H](O)[C@@H](O)[C@@H]2O)[C@H](O)[C@H](O)[C@H]1O	2	4426034688
39	9.79	-/-/579.1472/-	-/-/53.0181, 58.7934, 66.5518, 67.7235, 71.2082, 71.9004, 81.4638, 90.7114, 102.0694, 116.3459, 121.2301, 123.0436, 127.0388, 129.3971, 129.8001, 135.0448, 139.0392, 142.2988, 163.0273, 163.0391, 191.0321, 236.3338, 236.3579, 247.0567, 257.0425, 259.0593, 271.0588, 275.0553, 275.2242, 287.0543, 289.0713, 291.0860, 328.5579, 349.2489, 409.0928, 427.1027/-	C30H26O12	Procyanidin B1	Biflavonoids and polyflavonoids	XFZJEEAOWLFHDH-UKWJTHFESA-N	O[C@H]1CC2=C(O[C@@H]1C1=CC(O)=C(O)C=C1)C([C@@H]1[C@@H](O)[C@H](OC3=CC(O)=CC(O)=C13)C1=CC(O)=C(O)C=C1)=C(O)C=C2O	2	24441314
40	10.03	-/-/-/206.0822	-/-/-/54.6747, 58.0296, 59.9805, 66.3226, 70.0298, 72.0090, 84.6360, 91.0554, 91.6141, 102.7459, 112.1897, 125.8725, 135.0457, 147.0455, 160.8405, 162.0916, 162.9324, 164.0724, 198.6927, 206.0821	C11H13NO3	Acetylphenylalanine	Phenylalanine and derivatives	CBQJSKKFNMDLON-UHFFFAOYNA-N	O=C(O)C(N=C(O)C)CC=1C=CC=CC1	2	460919200
41	10.52	-/-/741.2231/739.2086	-/-/57.0344, 61.0292, 69.0339, 71.0498, 73.0289, 75.0447, 81.0339, 85.0286, 97.0287, 99.0441, 109.0289, 111.0441, 127.0386, 129.0547, 147.0643, 287.0542, 433.1086, 503.6709, 540.5606, 595.1653/65.0033, 65.1597, 125.0237, 151.0041, 153.0195, 174.0320, 178.9995, 189.0560, 204.3536, 213.0544, 227.0331, 229.0511, 239.0340, 241.0512, 255.0284, 256.0401, 257.0446, 269.0439, 283.0244, 284.0338, 285.0398…	C33H40O19	Robinin	Flavonoid-7-O-glycosides	PEFASEPMJYRQBW-HKWQTAEVSA-N	C[C@@H]1O[C@@H](OC[C@H]2O[C@@H](OC3=C(OC4=CC(O[C@@H]5O[C@@H](C)[C@H](O)[C@@H](O)[C@H]5O)=CC(O)=C4C3=O)C3=CC=C(O)C=C3)[C@H](O)[C@@H](O)[C@H]2O)[C@H](O)[C@H](O)[C@H]1O	2	310941664; 563233792
42	10.58	617.1473/-/-/593.1523	50.8403, 56.1052, 62.6158, 64.5750, 67.8129, 76.4881, 80.1440, 180.6735, 185.0417, 308.0302, 309.0377, 333.4176, 470.5877, 471.0911, 541.0019, 617.1537/-/-/64.1462, 65.0864, 110.2050, 127.998, 151.0042, 153.0195, 163.0034, 167.1727, 185.0606, 192.3194,197.0615, 211.0400, 213.0574, 227.0331, 229.0513, 239.0340, 240.0430, 241.0513, 255.0285, 256.0392, 257.0446, 284.0340, 285.0401, 285.8585, 317.274…	C27H30O15	Kaempferol-3-O-rutinoside	Flavonoid-3-O-glycosides	RTATXGUCZHCSNG-QHWHWDPRSA-N	C[C@@H]1O[C@@H](OC[C@H]2O[C@@H](OC3=C(OC4=CC(O)=CC(O)=C4C3=O)C3=CC=C(O)C=C3)[C@H](O)[C@@H](O)[C@@H]2O)[C@H](O)[C@H](O)[C@H]1O	2	253362704; 179719936
43	10.63	163.0749/-/-/-	53.0397, 61.1596, 77.7892, 79.0550, 79.0603, 89.0388, 93.0702, 95.0495, 103.0544, 104.0709, 105.8979, 107.0492, 107.0860, 110.5288, 117.0332, 119.5341, 121.9574, 122.0814, 131.0488, 135.0447, 135.0805, 145.0274, 163.0747/-/-/-	C10H10O2	Methyl cinnamate	Cinnamic acid and derivatives	CCRCUPLGCSFEDV-UHFFFAOYSA-N	O=C(OC)C=CC1=CC=CC=C1	2	93851456
44	10.8	-/-/317.641/-	-/-/92.0258, 93.0345, 111.0075, 121.0290, 121.9319, 126.0316, 139.0402, 151.0387, 153.0187, 163.0391, 165.0195, 177.0553, 183.0294, 201.0555, 218.0549, 228.0410, 229.0502, 245.0435, 246.0514, 257.0426, 260.0308, 261.0718, 262.8086, 271.0587, 273.0369, 274.0452, 284.0296, 285.0399, 302.0394, 317.0643/-	C16H12O7	Isorhamnetin (3’-Methoxyquercetin)	Flavonols	IZQSVPBOUDKVDZ-UHFFFAOYSA-N	COC1=C(O)C=CC(=C1)C1=C(O)C(=O)C2=C(O)C=C(O)C=C2O1	2	2512494080
45	11.3	-/-/-/245.0932	-/-/-/58.0296, 66.7643, 70.0297, 72.0456, 74.0246, 93.1225, 98.0245, 107.2226, 111.1357, 116.0349, 128.3415, 137.8844, 142.0658, 144.2536, 159.0927, 160.8425, 166.3762, 201.1021, 203.0827, 208.9536, 245.0938	C13H14N2O3	Acetyltryptophan	N-acyl-alpha amino acids	DZTHIGRZJZPRDV-UHFFFAOYNA-N	O=C(O)C(N=C(O)C)CC1=CNC=2C=CC=CC21	2	65339484
46	11.52	-/-/-/449.1077	-/-/-/53.7990, 57.1461, 66.9286, 71.0948, 74.4583, 76.1883, 107.0134, 108.9013, 135.0442, 151.004, 175.0027, 227.4750, 252.7307, 260.9935, 287.0538, 319.8142, 449.1108	C21H22O11	Eriodictyol-7-O-glucoside	Flavonoid-7-O-glycosides	RAFHNDRXYHOLSH-SFTVRKLSSA-N	OC[C@H]1O[C@@H](OC2=CC(O)=C3C(=O)C[C@H](OC3=C2)C2=CC(O)=C(O)C=C2)[C@H](O)[C@@H](O)[C@@H]1O	2	21053064
47	11.77	-/-/-/131.0712	-/-/-/57.0344, 59.0136, 69.0346, 71.0204, 72.9925, 73.0297, 81.7645, 83.0498, 85.0294, 85.0659, 87.0453, 102.9883, 113.0602, 123.3168, 129.0558, 131.0714	C6H12O3	2-Hydroxyisocaproic acid	Hydroxy fatty acids	LVRFTAZAXQPQHI-UHFFFAOYNA-N	CC(C)CC(O)C(O)=O	2	95760688
48	12.13	-/-/287.054/-	-/-/52.8224, 55.8977, 88.7400, 97.6823, 121.0278, 136.0761, 137.0218, 153.0187, 155.2307, 164.0706, 165.0175, 183.0295, 213.0551, 241.0478, 287.0543/-	C15H10O6	Luteolin	Flavones	IQPNAANSBPBGFQ-UHFFFAOYSA-N	OC1=CC(O)=C2C(=O)C=C(OC2=C1)C1=CC(O)=C(O)C=C1	2	54753080
49	12.35	647.1553/-/625.1744/623.1603	50.8452, 55.3688, 57.4096, 63.0993, 69.6302, 72.51086, 78.1817, 90.9207, 92.2144, 161.3836, 185.0414, 193.5687, 251.3129, 330.5665, 338.0369, 339.0461, 378.8065, 451.9431, 477.5078, 501.0965, 647.1544/-/57.0344, 65.7659, 69.0339, 71.0501, 75.0447, 81.0346, 83.0499, 85.0291, 97.0291, 109.0289, 111.0441, 125.0737, 127.0386, 129.0544, 135.8490, 145.0489, 147.0643, 153.0187, 191.6571, 257.0464, 274.0…	C28H32O16	Isorhamnetin-3-O-rutinoside	Flavonoid-3-O-glycosides	UIDGLYUNOUKLBM-UHFFFAOYNA-N	O=C1C(OC2OC(COC3OC(C)C(O)C(O)C3O)C(O)C(O)C2O)=C(OC=4C=C(O)C=C(O)C14)C=5C=CC(O)=C(OC)C5	2	303390560; 621315008; 1201998080
50	12.48	-/-/581.1846/-	-/-/51.4869, 56.5934, 57.0344, 60.5662, 66.2618, 71.0499, 84.6186, 84.8605, 85.0288, 86.2808, 129.0544, 147.0441, 153.0187, 171.0291, 195.0276, 245.0436, 273.0748, 315.0871, 316.8396, 383.1150, 553.7410/-	C27H32O14	Naringin	Flavonoid-7-O-glycosides	DFPMSGMNTNDNHN-ZPHOTFPESA-N	C[C@@H]1O[C@@H](O[C@@H]2[C@@H](O)[C@H](O)[C@@H](CO)O[C@H]2OC2=CC(O)=C3C(=O)C[C@H](OC3=C2)C2=CC=C(O)C=C2)[C@H](O)[C@H](O)[C@H]1O	2	23600464
51	12.55	449.1074 ([M]+)	55.2459, 61.0292, 63.1169, 69.0345, 69.4717, 81.0339, 85.0291, 97.0291, 106.1931, 121.0278, 124.5606, 127.0387, 137.9360, 143.3379, 154.0634, 179.2426, 184.7392, 280.9946, 287.0544, 306.1532, 315.9216, 316.4228, 418.5606, 449.1949	C21H21O11+	Cyanidin-3-glucoside	Anthocyanidin-3-O-glycosides	RKWHWFONKJEUEF-GQUPQBGVSA-O	OC[C@H]1O[C@@H](OC2=C([O+]=C3C=C(O)C=C(O)C3=C2)C2=CC(O)=C(O)C=C2)[C@H](O)[C@@H](O)[C@@H]1O	2	69674416
52	12.72	-/-/-/165.0553	-/-/-/72.9931, 91.0554, 96.9604, 101.0401, 103.0557, 108.9379, 119.0495, 121.0285, 136.9325, 147.0454, 150.0149, 165.0551	C9H10O3	3-Phenyllactic acid	Phenylpropanoic acids	VOXXWSYKYCBWHO-UHFFFAOYNA-N	O=C(O)C(O)CC=1C=CC=CC1	2	164124576
53	12.8	-/-/479.1174/-	-/-/53.0393, 61.0293, 66.3914, 69.0340, 71.0500, 73.0289, 81.0339, 85.0291, 87.0443, 93.7586, 97.0291, 99.0451, 109.0289, 127.0386, 139.0395, 145.0506, 149.3816, 153.0187, 165.0175, 229.0503, 257.0464, 274.0457, 285.0400, 302.0394, 317.0643, 448.5004, 473.0857/-	C22H22O12	Isorhamnetin-3-O-glucoside	Flavonoid-3-O-glycosides	CQLRUIIRRZYHHS-LFXZADKFSA-N	COC1=C(O)C=CC(=C1)C1=C(O[C@@H]2O[C@H](CO)[C@@H](O)[C@H](O)[C@H]2O)C(=O)C2=C(O)C=C(O)C=C2O1	2	209129792
54	13.05	-/-/435.1286/433.1147	-/-/66.1984, 71.4934, 73.9984 ,88.2057, 119.0497, 126.2224, 147.0441, 153.0187, 169.3885, 171.0290, 200.9150, 273.0760, 288.3223, 390.0418/65.0028, 78.9587, 85.2365, 85.7816, 93.0348, 107.0135, 119.0496, 145.0289, 151.0042, 152.9963, 158.0814, 162.6960, 165.0190, 169.0140, 175.0027, 177.0201, 193.0142, 205.0507, 225.2339, 227.0689, 261.9719, 271.0598, 286.5702, 295.0575, 313.0729, 357.3135, 433.1…	C21H22O10	Prunin (Naringenin-7-O-glucoside)	Flavonoid-7-O-glycosides	DLIKSSGEMUFQOK-SFTVRKLSSA-N	OC[C@H]1O[C@@H](OC2=CC(O)=C3C(=O)C[C@H](OC3=C2)C2=CC=C(O)C=C2)[C@H](O)[C@@H](O)[C@@H]1O	2	38687864; 95516408
55	13.24	-/-/-/187.0977	-/-/-/57.0344, 61.9884, 97.0653, 122.8946, 123.0811, 125.0967, 141.8685, 143.1070, 159.8777, 169.0871, 187.0969	C9H16O4	Azelaic Acid	Medium-chain fatty acids	BDJRBEYXGGNYIS-UHFFFAOYSA-N	OC(=O)CCCCCCCC(O)=O	2	111715376
56	13.49	303.0858/-/-/-	65.4619, 69.0661, 72.3022, 83.4216, 84.9600, 89.7264, 90.1146, 92.7077, 110.4066, 137.0599, 145.0291, 150.8537, 153.0188, 167.0321, 171.0291, 177.0547, 178.7249, 190.1040, 213.9842, 223.8159, 229.0502, 255.4747, 272.8066, 303.0526/-/-/-	C15H10O7	Quercetin	Flavonols	REFJWTPEDVJJIY-UHFFFAOYSA-N	OC1=CC(O)=C2C(OC(=C(O)C2=O)C2=CC(O)=C(O)C=C2)=C1	2	13473683
57	13.56	-/-/-/609.1474	-/-/-/59.5839, 99.6439, 132.6841, 134.6196, 136.0498, 160.4274, 176.8526, 225.4167, 233.0711, 254.9975, 301.0345, 312.4121, 369.5984, 379.6430, 573.1140, 609.1358	C28H34O15	Hesperidin (Hesperitin-7-rutinoside)	Flavonoid-7-O-glycosides	QUQPHWDTPGMPEX-QJBIFVCTSA-N	COC1=C(O)C=C(C=C1)[C@@H]1CC(=O)C2=C(O)C=C(O[C@@H]3O[C@H](CO[C@@H]4O[C@@H](C)[C@H](O)[C@@H](O)[C@H]4O)[C@@H](O)[C@H](O)[C@H]3O)C=C2O1	2	8962844
58	13.78	-/-/-/189.0556	-/-/-/73.029, 77.1881, 83.0140, 90.3192, 100.9535, 101.3326, 116.6619, 124.8913, 127.0036, 127.0551, 130.0430, 143.8667, 144.9594, 145.0653, 146.3043, 161.0613, 171.0450, 172.4107, 189.0561	C11H10O3	6,8-Dimethyl-4-hydroxycoumarin	4-Hydroxycoumarins	HVHIQQVTLCUBKA-UHFFFAOYSA-N	CC1=CC(C)=C2OC(=O)C=C(O)C2=C1	2	47430788
59	14.03	-/-/275.0906/-	-/-/55.3454, 58.1367, 87.3107, 107.0489, 112.0643, 116.2258, 140.0023, 158.0134, 169.0503, 176.0253, 206.0344, 234.0285, 244.1693, 275.0899/-	C15H14O5	Phloretin	2'-Hydroxy-dihydrochalcones	VGEREEWJJVICBM-UHFFFAOYSA-N	O=C(C=1C(O)=CC(O)=CC1O)CCC2=CC=C(O)C=C2	2	9253721
60	14.86	-/-/-/299.0561	-/-/-/77.5093, 97.7564, 98.1296, 106.7807, 125.3106, 133.0603, 138.7250, 141.6749, 143.8601, 207.9547, 236.3823, 284.0341, 299.0583	C16H12O6	Diosmetin (Luteolin 4’-methyl ether)	4'-O-Methylated flavonoids	MBNGWHIJMBWFHU-UHFFFAOYSA-N	COC1=CC=C(C=C1O)C1=CC(=O)C2=C(O)C=C(O)C=C2O1	2	14863741
61	15.13	-/-/303.0860/-	-/-/65.5786, 70.1026, 79.8577, 99.3721, 119.5502, 135.1758, 136.1363, 145.0291, 153.0188, 177.0531, 303.0876/-	C16H14O6	Hesperetin	4'-O-Methylated flavonoids	AIONOLUJZLIMTK-AWEZNQCLSA-N	COC1=C(O)C=C(C=C1)[C@@H]1CC(=O)C2=C(O)C=C(O)C=C2O1	2	5473431
62	15.92	-/-/303.0496/301.035	-/-/68.9975, 75.6781, 82.2490, 85.8416, 90.9527, 111.0075, 118.9242, 121.0294, 123.0439, 137.0234, 149.0238, 151.0384, 153.0186, 163.0391, 165.0175, 173.0600, 183.0290, 187.0393, 195.0301, 201.0549, 213.0551, 217.7041, 219.0661, 229.0499, 239.7012, 247.0610, 257.0426, 265.4753, 274.0456, 275.0553, 285.0408, 303.0476/51.3814, 57.8949, 58.3043, 65.0033, 75.7338, 107.0134, 121.0299, 149.0249, 151.00…	C15H10O7	Quercetin	Flavonols	REFJWTPEDVJJIY-UHFFFAOYSA-N	OC1=CC(O)=C2C(OC(=C(O)C2=O)C2=CC(O)=C(O)C=C2)=C1	2	305465984; 61084476
63	18.28	-/-/-/299.0561	-/-/-/66.7741, 77.7460, 102.3687, 104.4477, 122.5362, 135.2155, 156.0877, 195.3881, 210.1994, 256.0394, 284.0331, 299.0578	C16H12O6	Chrysoeriol	3'-O-Methylated flavonoids	SCZVLDHREVKTSH-UHFFFAOYSA-N	COC1=CC(=CC=C1O)C1=CC(=O)C2=C(O)C=C(O)C=C2O1	2	6871208
