# Supplementary material for: Exploring the Phytochemical Landscape of the Early-Diverging Flowering Plant Amborella trichopoda Baill
Source: Molecules. 2019 Oct 23;24(21):3814. doi: 10.3390/molecules24213814 (PMC6864642; doi:10.3390/molecules24213814)
Supplement: Supplementary file 1 [file molecules-24-03814-s001.zip › Table S2.xlsx]

## Sheet: Sheet1
Peak	Rt (min)	[M+Na]+/[M+NH4]+/[M+H]+/[M-H]- (m/z)	MS/MS (m/z)	Calculated formula	Tentative identification	Ontology	INCHIKEY	SMILES	MSI identification level	Peak area
1	0.91	-/-/147.1128/-	-/-/56.0502, 57.0344, 83.0155, 84.0450, 84.0815, 85.0290, 87.9939, 101.0259, 101.0713, 102.0558, 103.5213, 105.0034, 106.0043, 108.6037, 111.0097, 112.5258, 119.0364, 124.0139, 129.0209, 129.1031, 130.0866, 147.1132/-	C6H14N2O2	Lysine	D-alpha-amino acids	KDXKERNSBIXSRK-UHFFFAOYNA-N	NCCCCC(N)C(O)=O	2	40532160
2	1.04	-/-/-/132.0299	-/-/-/59.0136, 60.0886, 70.0298, 71.0136, 72.0090, 73.0291, 86.0247, 86.0323, 88.0402, 99.0177, 102.0277, 112.0411, 114.0399, 115.0033, 118.1043, 132.0299	C4H7NO4	Aspartic acid	Aspartic acid and derivatives	CKLJMWTZIZZHCS-UHFFFAOYNA-N	O=C(O)CC(N)C(=O)O	2	135978640
3	1.04	-/-/148.0962/146.0456	-/-/55.0188, 55.0552, 56.0501, 57.0707, 58.0662, 67.0551, 71.0500, 72.0817, 74.0244, 84.0450, 84.0815, 85.0431, 86.0971, 88.0401, 95.0497, 102.0557, 102.0919, 112.0757, 113.0599, 130.0501, 131.0533, 148.0964/57.0344, 61.9880, 70.0658, 71.0500, 72.0091, 74.0246, 82.0294, 83.0498, 84.0454, 85.0294, 85.0488, 86.0611, 98.0246, 98.0612, 100.0403, 100.0764, 102.0561, 110.0439, 115.0034, 116.0348, 126.0…	C5H9NO4	Glutamic acid	Glutamic acid and derivatives	WHUUTDBJXJRKMK-VKHMYHEASA-N	N[C@@H](CCC(O)=O)C(O)=O	2	5091604480; 436608736
4	1.04	-/-/-/341.1079	-/-/-/53.6839, 59.0137, 61.3839, 63.3379, 71.0136, 83.0132, 85.0294, 87.0083, 89.0245, 95.0137, 101.0239, 113.0238, 119.0347, 131.0358, 131.0472, 131.1355, 133.6444, 143.0341, 149.0456, 161.0458, 163.4464, 179.0563, 195.9695, 341.1115	C12H22O11	Sucrose	O-glycosyl compounds	CZMRCDWAGMRECN-UGDNZRGBSA-N	OC[C@H]1O[C@@](CO)(O[C@H]2O[C@H](CO)[C@@H](O)[C@H](O)[C@H]2O)[C@@H](O)[C@@H]1O	2	1996463360
5	1.04	-/-/-/503.1615	-/-/-/59.0137, 71.0136, 73.0292, 74.0246, 75.0084, 85.0294, 87.0083, 89.0245, 95.0137, 101.0238, 113.0238, 119.0349, 125.0237, 131.0344, 143.0341, 143.0455, 150.1055, 160.0619, 161.0458, 161.0652, 179.0563, 207.6876, 221.0677, 249.1981, 323.0989, 341.1116, 381.9614, 503.1595	C18H32O16	Raffinose	Oligosaccharides	MUPFEKGTMRGPLJ-ZQSKZDJDSA-N	OC[C@H]1O[C@@](CO)(O[C@H]2O[C@H](CO[C@H]3O[C@H](CO)[C@H](O)[C@H](O)[C@H]3O)[C@@H](O)[C@H](O)[C@H]2O)[C@@H](O)[C@@H]1O	2	93943056
6	1.06	-/-/175.1183/-	-/-/60.0567, 69.0345, 70.0658, 71.0500, 72.0812, 85.0290, 88.0762, 97.0291, 97.0763, 98.0606, 112.0753, 112.0866, 113.0712, 114.1033, 115.0395, 115.0875, 116.0702, 130.0979, 137.6323, 141.0656, 157.1072, 158.0924, 175.1185/-	C6H14N4O2	Arginine	L-alpha-amino acids	ODKSFYDXXFIFQN-UHFFFAOYNA-N	NC(CCCNC(N)=N)C(O)=O	2	1239187584
7	1.06	-/365.1043/-/-	-/55.0688, 66.6239, 88.7550, 99.7442, 185.0419, 190.8319, 203.0518, 212.8517, 221.0630, 263.9274, 319.4496, 347.0066, 365.1076/-/-	C12H22O11	Trehalose	O-glycosyl compounds	HDTRYLNUVZCQOY-LIZSDCNHSA-N	OC[C@H]1O[C@H](O[C@H]2O[C@H](CO)[C@@H](O)[C@H](O)[C@H]2O)[C@H](O)[C@@H](O)[C@@H]1O	2	761796160
8	1.09	-/-/-/133.0139	-/-/-/53.5105, 59.0136, 63.7876, 71.0136, 72.9930, 87.0089, 89.0244, 92.2250, 115.0033, 133.0137	C4H6O5	Malic acid	Beta hydroxy acids and derivatives	BJEPYKJPYRNKOW-UWTATZPHSA-N	O[C@H](CC(O)=O)C(O)=O	2	2943424768
9	1.09	-/-/-209.0298	-/-/-/53.4297, 55.0186, 57.0345, 59.0137, 68.9982, 71.0136, 72.9930, 73.0291, 75.0085, 83.0140, 84.0214, 85.0295, 87.0082, 89.0245, 94.9961, 99.0084, 101.0238, 103.0032, 111.0081, 113.0248, 115.0034, 119.0346, 128.0359, 129.0198, 133.0138, 147.0302, 150.5372, 159.0300, 173.0088, 191.0186, 209.0310	C6H10O8	Saccharic acid	Glucuronic acid derivatives	DSLZVSRJTYRBFB-UHFFFAOYNA-N	OC(C(O)C(O)C(O)=O)C(O)C(O)=O	2	5537499648
10	1.1	-/-/130.0495/-	-/-/53.0030, 56.0502, 57.0344, 57.0707, 67.0550, 69.0344, 70.0657, 71.0499, 72.0817, 74.0243, 84.0449, 84.0814, 85.0289, 87.0442, 95.0134, 102.0556, 102.0918, 112.0394, 112.0765, 113.0597, 130.0500/-	C5H7NO3	5-Oxoproline	Alpha amino acids and derivatives	ODHCTXKNWHHXJC-VKHMYHEASA-N	OC(=O)[C@@H]1CCC(O)=N1	2	2807279360
11	1.1	-/-/162.0757/-	-/-/55.0552, 56.0502, 57.0344, 58.0296, 58.0661, 60.0452, 60.0818, 70.0658, 71.0500, 72.0817, 74.0243, 76.0397, 80.0501, 81.0338, 82.0661, 83.0858, 84.0449, 84.9607, 85.0290, 86.0607, 98.0606, 99.0441, 100.0757, 102.0556, 103.0394, 104.0709, 109.0289, 113.0221, 114.0547, 116.0702, 116.9720, 122.0277, 122.0430, 126.0555, 127.0386, 127.0753, 132.0648, 134.0810, 144.0649, 145.0488, 162.0758/-	C6H11NO4	2-Aminoadipic acid	L-alpha-amino acids	OYIFNHCXNCRBQI-SCSAIBSYSA-N	N[C@H](CCCC(O)=O)C(O)=O	2	394713984
12	1.14	-/-/-/259.0220	-/-/-/54.0706, 69.3956, 71.0142, 78.9587, 85.1023, 96.9693, 101.0247, 113.0248, 128.0360, 133.0137, 138.9796, 140.9199, 145.0621, 153.0303, 168.9911, 199.0011, 213.0515, 223.0004, 224.0239, 241.0122, 259.0217	C6H13O9P	Mannose 6-phosphate	Hexose phosphates	NBSCHQHZLSJFNQ-QTVWNMPRSA-N	OC1O[C@H](COP(O)(O)=O)[C@@H](O)[C@H](O)[C@@H]1O	2	436580352
13	1.36	-/-/147.0759/145.0618	-/-/56.0501, 57.0344, 70.0658, 71.0692, 74.0243, 75.0280, 83.0686, 84.0450, 85.0291, 100.0757, 101.0715, 102.0557, 112.0395, 130.0502, 147.0761/57.0344, 58.0297, 59.0141, 67.0299, 70.0297, 71.0136, 72.0092, 72.9931, 73.0292, 74.0246, 75.0084, 77.0128, 82.0295, 83.0140, 84.0455, 86.0246, 87.0083, 97.0408, 98.0245, 99.0560, 101.0238, 107.0249, 109.0405, 115.0034, 125.0357, 127.0512, 128.0347, 142.0…	C5H10N2O3	Glutamine	Alpha amino acids	ZDXPYRJPNDTMRX-UHFFFAOYNA-N	NC(CCC(O)=N)C(O)=O	2	3687649024; 163278912
14	1.53	-/-/-/565.0474	-/-/-/58.6405, 78.9587, 96.9693, 111.0193, 120.9693, 138.9810, 150.9795, 158.9254, 165.8422, 167.0416, 174.9785, 176.9351, 192.9913, 211.0020, 241.0121, 269.0314, 272.9580, 274.3092, 280.0233, 293.0733, 305.0161, 320.9780, 323.0276, 384.9878, 565.0427	C15H24N2O17P2	UDP-glucose	Pyrimidine nucleotide sugars	HSCJRCZFDFQWRP-JZMIEXBBSA-N	OC[C@H]1O[C@H](OP(O)(=O)OP(O)(=O)OC[C@H]2O[C@H]([C@H](O)[C@@H]2O)N2C=CC(O)=NC2=O)[C@H](O)[C@@H](O)[C@@H]1O	2	638957312
15	1.64	-/-/182.0811/-	-/-/82.0655, 91.0548, 92.0501, 93.0575, 94.0659, 95.0495, 103.0544, 107.0492, 108.0807, 109.0656, 110.0608, 112.9663, 118.0654, 119.0497, 121.0644, 123.0439, 136.0760, 137.0598, 147.0441, 158.9727, 165.0537, 182.0820/-	C9H11NO3	Tyrosine	Tyrosine and derivatives	OUYCCCASQSFEME-UHFFFAOYNA-N	NC(CC1=CC=C(O)C=C1)C(O)=O	2	438968032
16	3.25	-/-/166.0859/-	-/-/51.0237, 65.0390, 79.0550, 83.9304, 91.0548, 93.0702, 95.0495, 103.0545, 107.0492, 110.0610, 120.0813, 122.0596, 123.0439, 124.0755, 131.0488, 138.0543, 138.0913, 142.9677, 148.0759, 149.0600, 151.0260, 166.0861/-	C9H11NO2	Phenylalanine	Phenylalanine and derivatives	COLNVLDHVKWLRT-UHFFFAOYNA-N	NC(CC1=CC=CC=C1)C(O)=O	2	399949696
17	6.38	-/-/235.1441/-	-/-/56.9658, 72.0816, 80.2762, 84.9599, 89.1079, 91.0557, 100.1128, 109.1056, 113.9644, 115.0863, 119.0497, 120.9836, 128.5526, 131.9742, 147.0436, 149.0117, 179.1084, 188.9263, 193.9293, 211.9417, 214.9313, 218.1183, 235.1461/-	C13H18N2O2	Coumaroyl putrescin	Coumaric acid and derivatives	CJHDBEPXEKGBDW-UHFFFAOYSA-N	O=C(C=CC1=CC=C(O)C=C1)NCCCCN	2	54607236
18	7.25	-/-/291.0857/289.0722	-/-/58.7464, 60.0531, 62.9910, 66.5466, 84.9599, 97.2316, 107.6950, 123.0435, 139.0392, 147.0435, 151.0384, 161.0594, 165.0557, 179.0698, 191.0797, 207.0647, 226.3135, 273.0760, 291.0860, 291.1378/51.0896, 64.3024, 68.4402, 73.2177, 79.6890, 81.0346, 83.0140, 97.0291, 109.0297, 123.0449, 125.0238, 130.9832, 137.0242, 139.0401, 149.0249, 151.0388, 158.5461, 159.0452, 161.0594, 164.0106, 165.0190, …	C15H14O6	Catechin	Catechins	PFTAWBLQPZVEMU-DZGCQCFKSA-N	O[C@H]1CC2=C(O)C=C(O)C=C2O[C@@H]1C1=CC(O)=C(O)C=C1	2	35859904; 68208248
19	7.56	-/-/-/163.0401	-/-/-/59.0136, 60.0171, 61.9880, 62.9624, 65.3141, 74.9536, 93.0348, 109.0491, 115.0596, 116.9205, 119.0495, 120.0672, 121.0703, 145.0687, 148.9559, 160.8406, 163.0408	C9H8O3	Coumaric acid	Hydroxycinnamic acids	NGSWKAQJJWESNS-UHFFFAOYSA-N	O=C(O)C=CC1=CC=C(O)C=C1	2	98260416
20	8.07	-/-/-/325.0927	-/-/-/59.0137, 71.0136, 85.0294, 89.0243, 101.0247, 113.0237, 117.0347, 119.0347, 119.0494, 145.0290, 161.0613, 163.0391, 187.0407, 205.0507, 265.0711, 325.0910	C15H18O8	Coumaroyl Hexoside	Coumaric acid and derivatives	DSNCQKUYZOSARM-UHFFFAOYNA-N	O=C(OC1OC(CO)C(O)C(O)C1(O))C=CC2=CC=C(O)C=C2	2	116835024
21	8.42	-/-/-/355.1035	-/-/-/56.6625, 57.0344, 73.1091, 79.2717, 81.3412, 85.0294, 90.9040, 96.9602, 134.0379, 137.0241, 147.0303, 149.0612, 178.0270, 191.0188, 193.0498, 209.0310, 222.7007, 275.5800, 346.2042, 355.1013	C16H20O9	Feruloyl hexoside	Ferulic acid and derivatives	JWRQVQWBNRGGPK-UHFFFAOYNA-N	O=C(OC1OC(CO)C(O)C(O)C1(O))C=CC=2C=CC(O)=C(OC)C=2	2	101420200
22	8.8	-/-/291.0858/289.0712	-/-/55.0188, 66.2674, 67.0551, 68.9981, 79.5412, 83.0499, 95.0495, 111.0441, 111.2708, 115.5537, 119.0497, 123.0440, 127.0386, 137.0598, 139.0395, 143.0486, 147.0441, 151.0383, 151.0754, 153.0546, 153.7031, 159.0431, 161.0593, 163.0393, 165.0537, 169.0482, 177.0553, 179.0694, 181.0495, 189.0544, 205.0868, 207.0646, 249.0761, 273.0759, 288.9687, 291.0857/81.0346, 83.0140, 95.0497, 97.0289, 108.022…	C15H14O6	Epicatechin	Catechins	PFTAWBLQPZVEMU-UHFFFAOYNA-N	OC=1C=C(O)C2=C(OC(C3=CC=C(O)C(O)=C3)C(O)C2)C1	2	3004771328; 5818767872
23	8.88	-/-/387.2007/-	-/-/55.8407, 68.0561, 70.8025, 92.1565, 95.0857, 123.0802, 124.4934, 135.1162, 146.1905, 149.0963, 207.1386, 225.1108, 271.0503, 387.1577/-	C19H30O8	Roseoside	Fatty acyl glycosides of mono- and disaccharides	SWYRVCGNMNAFEK-UHFFFAOYNA-N	CC(OC1OC(CO)C(O)C(O)C1O)C=CC1(O)C(C)=CC(=O)CC1(C)C	2	17810000
24	9.71	-/-/449.107/-	-/-/68.0774, 100.6497, 137.0233, 153.0187, 166.4542, 210.6687, 215.9811, 229.0504, 257.0464, 276.0966, 303.0476, 449.1034/-	C21H20O11	Quercetin-7-O-rhamnoside	Flavonoid-7-O-glycosides	QPHXPNUXTNHJOF-XNFUJFQVSA-N	C[C@@H]1O[C@@H](OC2=CC(O)=C3C(=O)C(O)=C(OC3=C2)C2=CC(O)=C(O)C=C2)[C@H](O)[C@H](O)[C@H]1O	2	70908824
25	9.98	-/-/161.0595/-	-/-/52.7896, 55.0188, 60.9587, 70.8460, 79.0550, 91.0548, 95.0495, 101.9501, 103.0545, 105.0699, 108.4375, 115.0547, 116.0703, 118.0410, 119.0855, 119.9612, 120.0239, 121.9319, 131.0488, 133.0651, 136.7393, 137.9713, 138.0343, 143.0600, 146.0364, 155.9817, 161.0597/-	C10H8O2	6-Methylcoumarin	Coumarins and derivatives	FXFYOPQLGGEACP-UHFFFAOYSA-N	CC1=CC2=C(OC(=O)C=C2)C=C1	2	38778736
26	10.58	617.1473/-/595.1650/593.1525	65.1506, 70.5202, 73.4987, 79.9688, 83.7477, 99.1321, 151.6316, 156.5989, 163.4110, 163.9730, 167.4320, 185.0423, 308.0304, 309.0367, 322.5695, 342.3341, 444.4743, 471.0898, 499.7703, 512.8533, 523.1048, 617.1537/-/57.0344, 61.0292, 69.0340, 71.0500, 81.0339, 85.0291, 97.0292, 99.0441, 109.0289, 127.0386, 145.0489, 233.6961, 257.3045, 287.0543, 433.1093, 505.6709/67.2375, 73.0830, 78.1107, 105.46…	C27H30O15	Kaempferol-3-O-rutinoside	Flavonoid-3-O-glycosides	RTATXGUCZHCSNG-QHWHWDPRSA-N	C[C@@H]1O[C@@H](OC[C@H]2O[C@@H](OC3=C(OC4=CC(O)=CC(O)=C4C3=O)C3=CC=C(O)C=C3)[C@H](O)[C@@H](O)[C@@H]2O)[C@H](O)[C@H](O)[C@H]1O	2	60310584; 651054272; 1033308096
27	11.05	-/-/-/609.1475	-/-/-/102.5162, 107.0134, 121.0286, 151.0039, 178.9995, 196.3473, 209.3322, 229.0479, 243.0293, 254.0234, 255.0286, 271.0257, 272.0314, 283.0244, 288.9169, 300.0265, 301.0343, 310.3850, 343.0495, 510.35269, 609.1418	C27H30O16	Rutin	Flavonoid-3-O-glycosides	IKGXIBQEEMLURG-NVPNHPEKSA-N	C[C@@H]1O[C@@H](OC[C@H]2O[C@@H](OC3=C(OC4=CC(O)=CC(O)=C4C3=O)C3=CC(O)=C(O)C=C3)[C@H](O)[C@@H](O)[C@@H]2O)[C@H](O)[C@H](O)[C@H]1O	2	455564416
28	11.06	-/-/176.0914/-	-/-/55.6154, 56.0503, 57.0345, 58.0657, 68.0502, 69.0345, 70.5798, 72.0452, 74.0606, 81.0339, 82.0654, 84.0808, 86.0609, 87.0451, 94.0538, 96.0442, 97.0083, 98.0606, 100.0758, 102.0557, 104.0711, 106.9925, 110.0597, 112.0755, 112.5258, 116.0703, 120.0813, 121.5307, 125.0023, 128.0702, 130.0867, 131.0488, 132.0662, 140.0699, 148.0759, 148.0965, 156.8817, 158.0812, 166.0862, 176.0918/-	C10H9NO2	5-Methoxyindole-3-carbaldehyde	Indoles	TUWARWGEOHQXCO-UHFFFAOYSA-N	COC1=CC2=C(NC=C2C=O)C=C1	2	68627136
29	11.32	-/-/-/245.0934	-/-/-/58.0300, 59.2378, 60.1948, 70.0297, 74.0244, 80.0674, 82.0435, 89.6119, 90.5581, 97.7317, 98.0246, 116.0348, 116.0502, 117.1522, 147.3945, 160.8420, 162.6291, 203.0823, 208.9536, 245.0927	C13H14N2O3	Acetyltryptophan	N-acyl-alpha amino acids	DZTHIGRZJZPRDV-UHFFFAOYNA-N	O=C(O)C(N=C(O)C)CC1=CNC=2C=CC=CC21	2	26799178
30	11.79	-/-/-/131.0712	-/-/-/54.7161, 59.0136, 70.0998, 72.9931, 73.0292, 75.0084, 79.0213, 85.0294, 85.0659, 87.0445, 94.0610, 102.9881, 104.9280, 129.0545, 131.0344, 131.0714	C6H12O3	2-Hydroxyisocaproic acid (Hydroxy fatty acids)	Hydroxy fatty acids	LVRFTAZAXQPQHI-UHFFFAOYNA-N	CC(C)CC(O)C(O)=O	2	19759510
31	12.37	-/-/317.0654/-	-/-/92.0258, 93.0336, 121.0291, 139.0397, 151.0384, 153.0186, 163.0411, 165.0195, 177.0553, 183.0294, 189.7069, 201.0555, 228.0410, 229.0499, 243.0657, 245.0436, 246.0538, 257.0460, 261.0758, 271.0587, 273.0375, 274.0456, 285.0400, 288.0578, 302.0443, 317.0643/-	C16H12O7	Isorhamnetin	Flavonols	IZQSVPBOUDKVDZ-UHFFFAOYSA-N	COC1=C(O)C=CC(=C1)C1=C(O)C(=O)C2=C(O)C=C(O)C=C2O1	2	303065472
32	12.37	-/-/479.1176/-	-/-/61.0292, 69.0340, 81.0346, 85.0291, 97.0291, 99.0451, 127.0400, 139.0395, 145.0506, 153.0187, 161.3466, 166.7519, 198.8169, 205.0061, 257.0425, 274.0458, 285.0405, 287.4052, 302.0439, 317.0643/-	C22H22O12	Isorhamnetin-3-O-glucoside	Flavonoid-3-O-glycosides	CQLRUIIRRZYHHS-LFXZADKFSA-N	COC1=C(O)C=CC(=C1)C1=C(O[C@@H]2O[C@H](CO)[C@@H](O)[C@H](O)[C@H]2O)C(=O)C2=C(O)C=C(O)C=C2O1	2	67826064
33	12.37	-/-/625.1746/-	-/-/57.0344, 61.0292, 69.0345, 71.0500, 81.0339, 83.0492, 85.0290, 87.0443, 91.0400, 97.0291, 111.0452, 127.0386, 129.0544, 145.0506, 147.0660, 153.0187, 174.2275, 285.0410, 302.0389, 317.0643, 329.0668, 479.1165, 576.0695/-	C28H32O16	Isorhamnetin-3-O-rutinoside	Flavonoid-3-O-glycosides	UIDGLYUNOUKLBM-UHFFFAOYNA-N	O=C1C(OC2OC(COC3OC(C)C(O)C(O)C3O)C(O)C(O)C2O)=C(OC=4C=C(O)C=C(O)C14)C=5C=CC(O)=C(OC)C5	2	569489792
34	12.45	-/-/-/207.0662	-/-/-/51.2479, 52.6474, 57.8148, 80.3220, 95.5083, 96.9593, 98.5429, 100.8680, 102.4857, 118.9928, 122.8946, 125.8725, 127.8699, 136.9329, 138.6662, 149.0232, 158.5139, 162.9823, 177.0199, 180.8741, 192.0418, 193.0778, 199.0438, 207.0673	C11H12O4	Sinapyl aldehyde	Methoxyphenols	CDICDSOGTRCHMG-ONEGZZNKSA-N	COC1=CC(\C=C\C=O)=CC(OC)=C1O	2	11768862
35	12.47	-/-/581.1847/579.1714	-/-/56.5329, 56.6544, 63.9390, 71.0500, 81.9851, 85.0292, 106.3791, 129.0544, 143.3884, 147.0441, 153.0187, 171.0291, 172.5537, 173.1594, 195.0302, 245.0436, 273.0759, 349.9432/52.3699, 93.0348, 99.6628, 107.0134, 119.0507, 140.3695, 148.2055, 151.0038, 175.9616, 264.6746, 271.0631, 579.1732	C27H32O14	Naringin	Flavonoid-7-O-glycosides	DFPMSGMNTNDNHN-ZPHOTFPESA-N	C[C@@H]1O[C@@H](O[C@@H]2[C@@H](O)[C@H](O)[C@@H](CO)O[C@H]2OC2=CC(O)=C3C(=O)C[C@H](OC3=C2)C2=CC=C(O)C=C2)[C@H](O)[C@H](O)[C@H]1O	2	13780474; 25824386
36	12.56	-/-/-/447.0926	-/-/-/61.2960, 61.4035, 62.9890, 63.5896, 65.4068, 69.7307, 74.4230, 78.3239, 79.6876, 89.8069, 109.5247, 133.0050, 227.0338, 255.0284, 256.0394, 284.0343, 285.0394, 447.0963	C21H20O11	Kaempferol-3-O-glucoside	Flavonoid-3-O-glycosides	JPUKWEQWGBDDQB-QSOFNFLRSA-N	OC[C@H]1O[C@@H](OC2=C(OC3=CC(O)=CC(O)=C3C2=O)C2=CC=C(O)C=C2)[C@H](O)[C@@H](O)[C@@H]1O	2	45922704
37	14.61	-/-/-/433.1148	-/-/-/53.1439, 60.1647, 72.7712, 78.9587, 88.0974, 95.7922, 107.3417, 112.6248, 119.0495, 151.0045, 152.9965, 162.8615, 165.0190, 170.6722, 177.0200, 203.2802, 227.0722, 240.3996, 271.0608, 397.1898, 433.1157	C21H22O10	Prunin	Flavonoid-7-O-glycosides	DLIKSSGEMUFQOK-SFTVRKLSSA-N	OC[C@H]1O[C@@H](OC2=CC(O)=C3C(=O)C[C@H](OC3=C2)C2=CC=C(O)C=C2)[C@H](O)[C@@H](O)[C@@H]1O	2	8542452
38	14.62	-/-/273.0754/-	-/-/51.7874, 60.6951, 73.3984, 84.9607, 92.0183, 109.0289, 129.9250, 147.0441, 153.0188, 180.0853, 208.9539, 226.9672, 242.9975, 273.0764/-	C15H12O5	Naringenin	Flavanones	FTVWIRXFELQLPI-ZDUSSCGKSA-N	OC1=CC=C(C=C1)[C@@H]1CC(=O)C2=C(O)C=C(O)C=C2O1	2	11719860
39	14.95	-/-/314.1381/-	-/-/84.9607, 91.0548, 93.0702, 95.0495, 98.1353, 103.0544, 117.0332, 121.0645, 145.0290, 149.0600, 177.0552, 192.2954, 234.7738, 314.1397/-	C18H19NO4	Feruloyl tyramine	Ferulic acid and derivatives	NPNNKDMSXVRADT-UHFFFAOYSA-N	O=C(C=CC=1C=CC(O)=C(OC)C=1)NCCC2=CC=C(O)C=C2	2	99331120
