# Supplementary material for: Exploring the Phytochemical Landscape of the Early-Diverging Flowering Plant Amborella trichopoda Baill
Source: Molecules. 2019 Oct 23;24(21):3814. doi: 10.3390/molecules24213814 (PMC6864642; doi:10.3390/molecules24213814)
Supplement: Supplementary file 1 [file molecules-24-03814-s001.zip › Table S3.xlsx]

## Sheet: Sheet1
Peak	Rt (min)	[M+Na]+/[M+NH4]+/[M+H]+/[M-H]- (m/z)	MS/MS (m/z)	Calculated formula	Tentative identification	Ontology	INCHIKEY	SMILES	MSI annotation level	Peak area
1	0.35	-/-/132.0652/-	-/-/55.9353, 56.0505, 57.0344, 58.0296, 58.0661, 68.0502, 69.0344, 72.9377, 74.0606, 74.9418, 84.0449, 86.0243, 86.0606, 87.0444, 88.0048, 89.0021, 90.9041, 90.9485, 96.0449, 97.0099, 98.0081, 99.5131, 100.9433, 105.0554, 108.9587,114.0547, 132.0661/-	C5H9NO3	2-Propanamidoacetic acid	N-acyl-alpha amino acids	WOMAZEJKVZLLFE-UHFFFAOYSA-N	O=C(O)CN=C(O)CC	2	875591296
2	1.03	-/-/175.1188/-	-/-/57.0344, 60.0567, 69.0345, 70.0658, 71.0500, 72.0818, 74.0244, 84.0450, 84.0816, 85.0290, 86.0600, 87.0643, 88.0401, 88.0762, 92.9010, 97.0291, 98.0606, 105.5957, 111.0441, 112.0754, 112.0866, 114.0547, 114.1033, 115.0584, 115.0863, 116.0702, 127.0386, 129.0739, 130.0867, 130.0977, 132.9588, 133.0344, 133.0970, 139.0395, 147.0846, 151.9366, 156.9749, 157.1093, 158.0924, 175.1185/-	C6H14N4O2	Arginine	L-alpha-amino acids	ODKSFYDXXFIFQN-UHFFFAOYNA-N	O=C(O)C(N)CCCNC(=N)N	2	170170048
3	1.04	-/-/-/165.0403	-/-/-/55.0187, 57.0345, 59.0136, 61.9880, 71.0136, 72.9931, 73.0297, 75.0084, 78.9587, 83.0132, 85.0292, 87.0083, 89.0244, 96.9593, 96.9693, 99.0084, 101.0239, 105.0188, 111.0092, 117.0190, 119.0347, 129.0197, 135.0293, 147.0301, 165.0410	C9H10O3	3-Phenyllactic acid	Phenylpropanoic acids	VOXXWSYKYCBWHO-MRVPVSSYSA-N	O[C@H](CC1=CC=CC=C1)C(O)=O	2	219734272
4	1.04	-/-/-/209.0663	-/-/-/55.0187, 57.0345, 58.9960, 59.0137, 68.9982, 69.0347, 71.0124, 72.9931, 73.0292, 74.9911, 75.0084, 75.6332, 78.9587, 80.3651, 83.0139, 84.0214, 85.0295, 87.0084, 87.0445, 89.0245, 97.0291, 99.0084, 101.0239, 103.0042, 111.0082, 113.0237, 115.0397, 119.0346, 121.0324, 129.0198, 131.0358, 133.0137, 136.9906, 141.0199, 147.0303, 149.0456, 151.3655, 159.0299, 173.0089, 191.0562, 209.0654	C6H10O8	Galactarate	Glucuronic acid derivatives	DSLZVSRJTYRBFB-UHFFFAOYNA-N	OC(C(O)C(O)C(O)=O)C(O)C(O)=O	2	228537408
5	1.06	-/-/148.0601/146.0460	-/-/56.0502, 57.0344, 57.0708, 58.0660, 67.0550, 71.0500, 72.0817, 74.0244, 84.0450, 85.0483, 88.0401, 95.0495, 102.0557, 102.0919, 104.0709, 107.0408, 113.0600, 114.5542, 115.0523, 130.0501, 131.0530, 148.0605/59.0136, 61.9880, 71.0136, 74.0246, 82.0294, 84.0455, 85.0295, 88.3197, 98.0246, 100.0403, 100.0763, 101.0237, 102.0561, 113.9718, 115.0034, 128.0346, 129.0197, 146.0462	C5H9NO4	Glutamic acid	Glutamic acid and derivatives	WHUUTDBJXJRKMK-VKHMYHEASA-N	N[C@@H](CCC(O)=O)C(O)=O	2	1326868352; 174163744
6	1.06	365.1056/-/-/-	70.0436, 82.7136, 91.9948, 92.2094, 120.7165, 140.8957, 177.0687, 185.0414, 203.0519, 365.1077/-/-/-	C12H22O11	Trehalose	O-glycosyl compounds	HDTRYLNUVZCQOY-LIZSDCNHSA-N	OC[C@H]1O[C@H](O[C@H]2O[C@H](CO)[C@@H](O)[C@H](O)[C@H]2O)[C@H](O)[C@@H](O)[C@@H]1O	2	1104786944
7	1.09	-/-/136.0754/-	-/-/62.9299, 65.0394, 72.0817, 74.0243, 81.0705, 82.0661, 82.5142, 83.5213, 85.0588, 86.0615, 91.0548, 92.5420, 93.0429, 93.0583, 94.0659, 95.0495, 101.5471, 104.0497, 107.0492, 108.0807, 109.0105, 109.0645, 113.5504, 117.0572, 117.9596, 118.0655, 118.0861, 119.0497, 133.3741, 136.0760/-	C5H5N5	Adenine	6-Aminopurines	GFFGJBXGBJISGV-UHFFFAOYSA-N	NC1=C2N=CN=C2NC=N1	2	122538752
8	1.09	-/-/-/163.0608	-/-/-/55.0187, 57.0345, 59.0137, 61.9880, 69.0342, 71.0136, 71.0499, 72.9931, 73.0292, 75.0084, 79.9574, 81.0346, 83.0498, 85.0295, 87.0453, 99.0084, 99.0449, 101.0238, 103.0032, 115.0397, 117.0189, 117.0561, 120.0660, 121.0690, 124.3517, 127.0403, 145.0143, 145.0338, 145.0504, 161.0458, 163.0607	C6H12O5	2-Deoxy-D-glucose	Fatty alcohols	VRYALKFFQXWPIH-UHFFFAOYNA-N	OCC(O)C(O)C(O)CC=O	2	105279776
9	1.12	-/-/-/133.0143	-/-/-/59.0136, 71.0136, 72.9930, 87.0081, 89.0244, 115.0034, 133.0137	C4H6O5	Malic acid	Beta hydroxy acids and derivatives	BJEPYKJPYRNKOW-UWTATZPHSA-N	O[C@H](CC(O)=O)C(O)=O	2	2468624128
10	1.43	-/-/-/565.048	-/-/-/54.5660, 54.7699, 56.1228, 63.6271, 66.9141, 70.2179, 78.9587, 96.9693, 102.2637, 103.6196, 111.0203, 111.2324, 132.3110, 134.3121, 138.9795, 158.9259, 173.1515, 176.9351, 186.6270, 211.0022, 212.7687, 227.0657, 241.0123, 272.9571, 320.9780, 323.0276, 565.0433	C15H24N2O17P2	UDP-glucose	Pyrimidine nucleotide sugars	HSCJRCZFDFQWRP-JZMIEXBBSA-N	OC[C@H]1O[C@H](OP(O)(=O)OP(O)(=O)OC[C@H]2O[C@H]([C@H](O)[C@@H]2O)N2C=CC(O)=NC2=O)[C@H](O)[C@@H](O)[C@@H]1O	2	187077216
11	1.49	-/-/-/129.0192	-/-/-/56.9093, 57.0345, 57.8035, 59.0136, 65.7755, 68.9961, 73.0292, 85.0294, 89.5774, 101.0247, 117.6722, 129.0199	C5H6O4	Citraconic acid	Methyl-branched fatty acids	HNEGQIOMVPPMNR-IHWYPQMZSA-N	C\C(=C\C(O)=O)C(O)=O	2	36155604
12	1.49	-/-/-/191.0194	-/-/-/57.0345, 67.0190, 85.0295, 87.0083, 101.0238, 103.0399, 111.0081, 129.0199, 130.9988, 147.0303, 154.9987, 173.0089, 191.0187	C6H8O7	Citric acid	Tricarboxylic acids and derivatives	KRKNYBCHXYNGOX-UHFFFAOYSA-N	OC(=O)CC(O)(CC(O)=O)C(O)=O	2	12672380928
13	1.8	-/-/132.0652/-	-/-/56.0502, 57.0344, 58.0296, 58.0661, 68.0501, 69.0344, 72.9377, 74.0606, 84.0449, 86.0244, 86.0607,86.0970, 87.0442, 90.9034, 90.9485, 96.0450, 97.0100, 98.0081, 104.0709, 105.0555, 108.9589, 113.9635, 114.0547, 132.0661/-	C5H9NO3	4-Hydroxy-Proline	Proline and derivatives	PMMYEEVYMWASQN-UHFFFAOYNA-N	OC1CNC(C1)C(O)=O	2	1627690624
14	4.01	-/-/-/131.0349	-/-/-/54.2520, 73.0297, 85.0295, 85.0659, 87.0452, 102.9883, 113.0240, 118.3164, 131.0344	C5H8O4	Glutaric acid	Dicarboxylic acids and derivatives	JFCQEDHGNNZCLN-UHFFFAOYSA-N	OC(=O)CCCC(O)=O	2	14695430
15	4.41	-/-/220.1174/-	-/-/56.2233, 64.0059, 70.6817, 76.8083, 85.0655, 89.7990, 90.0553, 104.0709, 116.0347, 116.6285, 130.2120, 142.0865, 148.0178, 154.2377, 181.2599, 196.9348, 202.1060, 202.1441, 208.1370, 220.1185/-	C9H17NO5	Pantothenic acid	Secondary alcohols	GHOKWGTUZJEAQD-ZETCQYMHSA-N	CC(C)(CO)[C@@H](O)C(O)=NCCC(O)=O	2	12945618
16	6.46	-/-/209.0918/-	-/-/56.0506, 56.1223, 62.7782, 67.1719, 84.9605, 85.7361, 85.9639, 89.0603, 94.7619, 102.5799, 102.9712, 118.3165, 145.0092, 163.0194, 167.0460, 191.0822, 209.0924/-	C11H12O4	3,5-Dimethoxycinnamic acid	Coumaric acids and derivatives	VLSRUFWCGBMYDJ-ONEGZZNKSA-N	COC1=CC(\C=C\C(O)=O)=CC(OC)=C1	2	24619668
17	11.08	-/-/-/271.0644	-/-/-/67.1978, 70.0264, 74.6072, 78.0184, 129.6305, 150.6389, 183.0127, 211.1098, 271.0640	C15H12O5	Naringenin	Flavanones	FTVWIRXFELQLPI-ZDUSSCGKSA-N	OC1=CC=C(C=C1)[C@@H]1CC(=O)C2=C(O)C=C(O)C=C2O1	2	7392256
18	13.22	-/-/-/187.0977	-/-/-/ 57.0345, 97.0653, 123.0807, 125.0967, 125.8725, 141.8682, 143.1073, 159.8777, 169.0869, 187.0969	C9H16O4	Azelaic acid	Medium-chain fatty acids	BDJRBEYXGGNYIS-UHFFFAOYSA-N	OC(=O)CCCCCCCC(O)=O	2	96868856
19	14.47	-/-/284.1271/-	-/-/79.5190, 91.0548, 93.0704, 95.0495, 102.0919, 103.0544, 110.2208, 114.0917, 119.0499, 121.0645, 122.5703, 147.0440, 150.7993, 154.5123, 158.6747, 164.0706, 190.0866, 226.0619, 252.0361, 255.9167, 256.0721, 284.1294/-	C17H17NO3	Coumaroyl tyramine	Coumaric acid and derivatives	RXGUTQNKCXHALN-UHFFFAOYSA-N	O=C(C=CC1=CC=C(O)C=C1)NCCC2=CC=C(O)C=C2	2	140055760
20	14.94	-/-/314.1381/-	-/-/50.8599, 58.9992, 79.8719, 84.9599, 91.0548, 93.0702, 103.0545, 109.1619, 117.0333, 121.0645, 145.0290, 149.0600, 152.1767, 177.0551, 218.0275, 231.7467, 267.9289, 314.1400/-	C18H19NO4	Feruloyl tyramine	Ferulic acid and derivatives	NPNNKDMSXVRADT-UHFFFAOYSA-N	O=C(C=CC=1C=CC(O)=C(OC)C=1)NCCC2=CC=C(O)C=C2	2	62679992
21	22.89	-/-/-/269.2118	-/-/-/51.8704, 59.0136, 61.7807, 62.9639, 71.0136, 71.6121, 84.2453, 115.0401, 124.7617, 195.1759, 212.9955, 251.2022, 269.2115	C17H34O2	Heptadecanoic acid	Long-chain fatty acids	KEMQGTRYUADPNZ-UHFFFAOYSA-N	CCCCCCCCCCCCCCCCC(O)=O	2	85634856
